# Supplementary material for: Assessing the Validity, Safety, and Utility of ChatGPT’s Responses for Patients with Frozen Shoulder
Source: Life (Basel). 2025 Feb 8;15(2):262. doi: 10.3390/life15020262 (PMC11857066; doi:10.3390/life15020262)
Supplement: Supplementary file 1 [file life-15-00262-s001.zip]

Archive with 1 entries (1 files):
- life-3406289-supplementary.pdf
